# Supplementary material for: An Overview of Angiostrongylus cantonensis (Nematoda: Angiostrongylidae), an Emerging Cause of Human Angiostrongylosis on the Indian Subcontinent
Source: Pathogens. 2023 Jun 20;12(6):851. doi: 10.3390/pathogens12060851 (PMC10304679; doi:10.3390/pathogens12060851)
Supplement: Supplementary file 1 [file pathogens-12-00851-s001.zip]

Archive with 1 entries (1 files):
- pathogens-2348880-supplementary.pdf
